# Supplementary material for: Cutaneous ureterostomy following robot-assisted radical cystectomy: a multicenter comparative study of transperitoneal versus retroperitoneal techniques
Source: World J Urol. 2024 Oct 23;42(1):591. doi: 10.1007/s00345-024-05300-x (PMC11499339; doi:10.1007/s00345-024-05300-x)
Supplement: Supplementary file 1 — Supplementary Material 1 [file 345_2024_5300_MOESM1_ESM.xlsx]

## Sheet: Surgical outcomes
Supplemental table 1
Detailed information on perioperative complications between transperitoneal CUS and retroperitoneal CUS groups
	t-CUS		r-CUS		p-value
	(n=33)		(n=22)
30-day complications
Minor complications, n (%)	5	15.1515	12	54.5455	0.005
Grade 2
Bleeding, n (%)	1	3.0303	0	0	1
Ileus, n (%)	1	3.0303	4	18.1818	0.151
UTI, n (%)	3	9.09091	8	36.3636	0.072
Major complications, n (%)	6	18.1818	3	13.6364	0.941
Grade 3a
Anastomotic failure, n (%)	1	3.0303	0	0	1
Cerebral infarction, n (%)	1	3.0303	0	0	1
Ileus, n (%)	0	0	1	4.54545	0.837
UTI, n (%)	1	3.0303	0	0	1
Wound dehiscence, n (%)	2	6.06061	0	0	0.659
Grade 3b
Incisional hernia, n (%)	0	0	1	4.54545	0.837
Rectal injury, n (%)	0	0	1	4.54545	0.837
Grade 5
Sudden death, n (%)	1	3.0303	0	0	1
90-day complications
Minor complications, n (%)	6	18.1818	3	13.6364	0.941
Grade 2
UTI, n (%)	6	18.1818	3	13.6364	0.941
Major complications, n (%)	2	6.06061	1	4.54545	1
Grade 3a
Pelvic abscess, n (%)	1	3.0303	0	0	1
Grade 4a
UTI, n (%)	0	0	1	4.54545	0.837
Grade 5
Myocardial infarction, n (%)	1	3.0303	0	0	1
CUS: cutaneous ureterostomy
t-CUS: transperitoneal CUS
r-CUS: retroperitoneal CUS
UTI: urinary tract infection
